# Supplementary material for: Assessing the mechanism of osteosarcoma induced by long-term PET exposure: prediction from combined network toxicology, machine learning and molecular docking
Source: J Bone Oncol. 2025 Sep 22;55:100714. doi: 10.1016/j.jbo.2025.100714 (PMC12505009; doi:10.1016/j.jbo.2025.100714)
Supplement: Supplementary Data 1 [file mmc1.xlsx]

## Sheet: Tabelle1
Supplementary Table S1. List of machine learning models, sources, and hyperparameters used in this study.
No.	Model Name	Source	Parameters
1	Lasso + Stepglm [both]	glmnet; stats	alpha=1; direction=forward/both/backward
2	SVM	e1071	default; default
3	glmBoost + SVM	mboost; e1071	auto-tuned mstop; default
4	Ridge	glmnet	default; alpha=0
5	Lasso + SVM	glmnet; e1071	alpha=1; default
6	glmBoost + Ridge	mboost; glmnet	auto-tuned mstop; alpha=0
7	Enet [alpha=0.1]	glmnet	default; alpha=0.1
8	glmBoost + Enet [alpha=0.1]	mboost; glmnet	auto-tuned mstop; alpha=0.1
9	Enet [alpha=0.2]	glmnet	default; alpha=0.2
10	Enet [alpha=0.3]	glmnet	default; alpha=0.3
11	glmBoost + Enet [alpha=0.3]	mboost; glmnet	auto-tuned mstop; alpha=0.3
12	glmBoost + Enet [alpha=0.2]	mboost; glmnet	auto-tuned mstop; alpha=0.2
13	Enet [alpha=0.4]	glmnet	default; alpha=0.4
14	glmBoost + Enet [alpha=0.4]	mboost; glmnet	auto-tuned mstop; alpha=0.4
15	Lasso + glmBoost	glmnet; mboost	alpha=1; auto-tuned mstop
16	Enet [alpha=0.5]	glmnet	default; alpha=0.5
17	glmBoost	mboost	default; auto-tuned mstop
18	glmBoost + Enet [alpha=0.5]	mboost; glmnet	auto-tuned mstop; alpha=0.5
19	Enet [alpha=0.6]	glmnet	default; alpha=0.6
20	glmBoost + Enet [alpha=0.6]	mboost; glmnet	auto-tuned mstop; alpha=0.6
21	glmBoost + Enet [alpha=0.7]	mboost; glmnet	auto-tuned mstop; alpha=0.7
22	glmBoost + Enet [alpha=0.8]	mboost; glmnet	auto-tuned mstop; alpha=0.8
23	Enet [alpha=0.8]	glmnet	default; alpha=0.8
24	Enet [alpha=0.9]	glmnet	default; alpha=0.9
25	Lasso	glmnet	default; alpha=1
26	Enet [alpha=0.7]	glmnet	default; alpha=0.7
27	glmBoost + Enet [alpha=0.9]	mboost; glmnet	auto-tuned mstop; alpha=0.9
28	glmBoost + Lasso	mboost; glmnet	auto-tuned mstop; alpha=1
29	Lasso + plsRglm	glmnet; plsRglm	alpha=1; nt=10
30	glmBoost + plsRglm	mboost; plsRglm	auto-tuned mstop; nt=10
31	glmBoost + Stepglm [forward]	mboost; stats	auto-tuned mstop; direction=forward/both/backward
32	Lasso + Stepglm [forward]	glmnet; stats	alpha=1; direction=forward/both/backward
33	RF + SVM	randomForestSRC; e1071	ntree=1000; default
34	Stepglm [forward]	stats	default; direction=forward/both/backward
35	plsRglm	plsRglm	default; nt=10
36	RF + Ridge	randomForestSRC; glmnet	ntree=1000; alpha=0
37	RF + Enet [alpha=0.1]	randomForestSRC; glmnet	ntree=1000; alpha=0.1
38	RF + plsRglm	randomForestSRC; plsRglm	ntree=1000; nt=10
39	RF + Stepglm [forward]	randomForestSRC; stats	ntree=1000; direction=forward/both/backward
40	RF + Enet [alpha=0.2]	randomForestSRC; glmnet	ntree=1000; alpha=0.2
41	RF + Enet [alpha=0.3]	randomForestSRC; glmnet	ntree=1000; alpha=0.3
42	RF + Enet [alpha=0.6]	randomForestSRC; glmnet	ntree=1000; alpha=0.6
43	RF + Lasso	randomForestSRC; glmnet	ntree=1000; alpha=1
44	RF + Enet [alpha=0.7]	randomForestSRC; glmnet	ntree=1000; alpha=0.7
45	RF + Enet [alpha=0.5]	randomForestSRC; glmnet	ntree=1000; alpha=0.5
46	RF + glmBoost	randomForestSRC; mboost	ntree=1000; auto-tuned mstop
47	RF + Enet [alpha=0.9]	randomForestSRC; glmnet	ntree=1000; alpha=0.9
48	RF + Enet [alpha=0.4]	randomForestSRC; glmnet	ntree=1000; alpha=0.4
49	RF + Enet [alpha=0.8]	randomForestSRC; glmnet	ntree=1000; alpha=0.8
50	RF + Stepglm [both]	randomForestSRC; stats	ntree=1000; direction=forward/both/backward
51	RF + Stepglm [backward]	randomForestSRC; stats	ntree=1000; direction=forward/both/backward
52	Stepglm [both] + Ridge	stats; glmnet	direction=forward/both/backward; alpha=0
53	Stepglm [backward] + Ridge	stats; glmnet	direction=forward/both/backward; alpha=0
54	Stepglm [both] + plsRglm	stats; plsRglm	direction=forward/both/backward; nt=10
55	Stepglm [backward] + plsRglm	stats; plsRglm	direction=forward/both/backward; nt=10
56	Stepglm [both] + Enet [alpha=0.9]	stats; glmnet	direction=forward/both/backward; alpha=0.9
57	Stepglm [backward] + Enet [alpha=0.9]	stats; glmnet	direction=forward/both/backward; alpha=0.9
58	Stepglm [both] + Enet [alpha=0.1]	stats; glmnet	direction=forward/both/backward; alpha=0.1
59	Stepglm [backward] + Enet [alpha=0.1]	stats; glmnet	direction=forward/both/backward; alpha=0.1
60	Stepglm [both] + Enet [alpha=0.8]	stats; glmnet	direction=forward/both/backward; alpha=0.8
61	Stepglm [backward] + Enet [alpha=0.8]	stats; glmnet	direction=forward/both/backward; alpha=0.8
62	Stepglm [both] + Enet [alpha=0.2]	stats; glmnet	direction=forward/both/backward; alpha=0.2
63	Stepglm [backward] + Enet [alpha=0.2]	stats; glmnet	direction=forward/both/backward; alpha=0.2
64	Stepglm [both] + Lasso	stats; glmnet	direction=forward/both/backward; alpha=1
65	Stepglm [backward] + Lasso	stats; glmnet	direction=forward/both/backward; alpha=1
66	Stepglm [both] + Enet [alpha=0.6]	stats; glmnet	direction=forward/both/backward; alpha=0.6
67	Stepglm [backward] + Enet [alpha=0.6]	stats; glmnet	direction=forward/both/backward; alpha=0.6
68	glmBoost + GBM	mboost; gbm	auto-tuned mstop; shrinkage=0.001, cv.trees
69	Stepglm [both] + Enet [alpha=0.7]	stats; glmnet	direction=forward/both/backward; alpha=0.7
70	Stepglm [backward] + Enet [alpha=0.7]	stats; glmnet	direction=forward/both/backward; alpha=0.7
71	Lasso + Stepglm [backward]	glmnet; stats	alpha=1; direction=forward/both/backward
72	Stepglm [both]	stats	default; direction=forward/both/backward
73	Stepglm [backward]	stats	default; direction=forward/both/backward
74	glmBoost + Stepglm [both]	mboost; stats	auto-tuned mstop; direction=forward/both/backward
75	glmBoost + Stepglm [backward]	mboost; stats	auto-tuned mstop; direction=forward/both/backward
76	Stepglm [both] + Enet [alpha=0.4]	stats; glmnet	direction=forward/both/backward; alpha=0.4
77	Stepglm [backward] + Enet [alpha=0.4]	stats; glmnet	direction=forward/both/backward; alpha=0.4
78	Stepglm [both] + Enet [alpha=0.3]	stats; glmnet	direction=forward/both/backward; alpha=0.3
79	Stepglm [backward] + Enet [alpha=0.3]	stats; glmnet	direction=forward/both/backward; alpha=0.3
80	Stepglm [both] + glmBoost	stats; mboost	direction=forward/both/backward; auto-tuned mstop
81	Stepglm [backward] + glmBoost	stats; mboost	direction=forward/both/backward; auto-tuned mstop
82	Stepglm [both] + Enet [alpha=0.5]	stats; glmnet	direction=forward/both/backward; alpha=0.5
83	Stepglm [backward] + Enet [alpha=0.5]	stats; glmnet	direction=forward/both/backward; alpha=0.5
84	glmBoost + RF	mboost; randomForestSRC	auto-tuned mstop; ntree=1000
85	RF	randomForestSRC	default; ntree=1000
86	Lasso + GBM	glmnet; gbm	alpha=1; shrinkage=0.001, cv.trees
87	RF + GBM	randomForestSRC; gbm	ntree=1000; shrinkage=0.001, cv.trees
88	GBM	gbm	default; shrinkage=0.001, cv.trees
89	Stepglm [both] + SVM	stats; e1071	direction=forward/both/backward; default
90	Stepglm [backward] + SVM	stats; e1071	direction=forward/both/backward; default
91	Lasso + RF	glmnet; randomForestSRC	alpha=1; ntree=1000
92	Stepglm [both] + GBM	stats; gbm	direction=forward/both/backward; shrinkage=0.001, cv.trees
93	Stepglm [backward] + GBM	stats; gbm	direction=forward/both/backward; shrinkage=0.001, cv.trees
94	Stepglm [both] + RF	stats; randomForestSRC	direction=forward/both/backward; ntree=1000
95	LDA	MASS	default; default
96	glmBoost + LDA	mboost; MASS	auto-tuned mstop; default
97	RF+LDA	randomForestSRC; MASS	ntree=1000; default
98	Stepglm [both]+LDA	stats; MASS	direction=forward/both/backward; default
99	Stepglm [backward]+LDA	stats; MASS	direction=forward/both/backward; default
100	Lasso + LDA	glmnet; MASS	alpha=1; default
101	Stepglm [backward] + RF	stats; randomForestSRC	direction=forward/both/backward; ntree=1000
102	XGBoost	xgboost	default; eta=1, max.depth= 2, nthread = 2, objective = "binary:logistic", nrounds=auto
103	Lasso+XGBoost	glmnet; xgboost	alpha=1; eta=1, max.depth= 2, nthread = 2, objective = "binary:logistic", nrounds=auto
104	glmBoost+XGBoost	mboost; xgboost	auto-tuned mstop; eta=1, max.depth= 2, nthread = 2, objective = "binary:logistic", nrounds=auto
105	RF+XGBoost	randomForestSRC; xgboost	ntree=1000; eta=1, max.depth= 2, nthread = 2, objective = "binary:logistic", nrounds=auto
106	Stepglm[both]+XGBoost	stats; xgboost	direction=forward/both/backward; eta=1, max.depth= 2, nthread = 2, objective = "binary:logistic", nrounds=auto
107	Stepglm[backward]+XGBoost	stats; xgboost	direction=forward/both/backward; eta=1, max.depth= 2, nthread = 2, objective = "binary:logistic", nrounds=auto
108	NaiveBayes	e1071	default; default
109	Lasso+NaiveBayes	glmnet; e1071	alpha=1; default
110	glmBoost+NaiveBayes	mboost; e1071	auto-tuned mstop; default
111	RF+NaiveBayes	randomForestSRC; e1071	ntree=1000; default
112	Stepglm[both]+NaiveBayes	stats; e1071	direction=forward/both/backward; default
113	Stepglm[backward]+NaiveBayes	stats; e1071	direction=forward/both/backward; default
